# Supplementary material for: Agricultural landscape and spatial distribution of Toxoplasma gondii in rural environment: an agent-based model
Source: Int J Health Geogr. 2014 Oct 28;13:45. doi: 10.1186/1476-072X-13-45 (PMC4271439; doi:10.1186/1476-072X-13-45)
Supplement: Supplementary file 2 — Additional file 2: NLOGO script of the ABM. (NLOGO 56 KB) [file 12942_2014_613_MOESM2_ESM.nlogo]

; Agent based model for Toxoplasma Gondii
; Agricultural landscape and spatial distribution of Toxoplasma gondii in rural environment: an agent-based model
;
; Brent McFerrin, Maud Lelu, Cecile Gotteland

; c- is for cats
; m- is for mice (rodents)
; p- is for patches of land (environment)


globals
[
  ; Infection from oocyst in environment
  c-p-infection ; probability of cat infected by environment
  m-p-infection ; probability of mouse infected by environment
  
  ; for mice
  m-wean-age ; weaning age of mice - needed for movement
  m-mature-age ; mature age of mice - needed to give birth
  m-birth-prob ; probability that a mouse gives birth (daily)
  m-natality ;
  m-mortality ; 
  m-death-prob ; probability of mouse death (daily)
  m-predated ; cumulative number of mice eaten by all the cats
  m-predationday ; number of prey eaten by day    
  m-dist-travel ; distance mice can travel
  m-VT ; proportion of vertical transmission
  m-nb ; number of mice per environment subset
  m-nb2 ;
  
  ; for cats
;  c-alpha ; for distribution of home range area
;  c-beta ; for distribution of home range area
  c-carry-cap ; carrying capacity
  c-wean-age ; weaning age
  c-mature-age ; mature age - needed to give birth
  c-birth-prob ; probability that a cat gives birth (daily)
  c-natality ;
  c-mortality ; mortality 
  c-death-prob ; probability of cat death (daily)
  c-dist-travel ; distance cats can travel
  c-nb-activities ; number of activities a cat has per day (= how many times the cat can move per day)   
  prey-prob ; probability of mouse becoming prey of cat
  c-by-m-transmission ; probability of transmission from infected mice to cat when ingestion
  
    
  ; for patches
  p-contamination-initnb ; initial number of oocysts or proportion of contamination of the patch
  p-diffuse ; probability for oocyst to diffuse to other patches
  p-split;
  
  time ; measure for time
  time-const ; for decay of oocysts in environment  
  month

  
  ; for farms
  f-xcor
  f-ycor
  
  batch-on?
  
  ; --- variables for classes of ages and distances---
  c_age_classes
  c_imm_classes
  c_inf_classes
  c_inf_distclasses
  
  m_age_classes
  m_inf_classes
  m_dist_classes
  m_d_inf_classes
  
  p_dist_classes
  p_inf_classes
  p_avg_pnum_classes
  p_distvill_classes
  p_infvill_classes
  p_avgvill_classes
  
  f_inf_classes
  
]


breed [cats cat]
breed [mice mouse]
breed [farms farm]


patches-own ; variables for the environment (patches of land)
[
 p-infected ; is the patch infected? true/false
 p-infection-time ; how long has the patch been infected (days)
 p-infection-number ; the number of oocysts or proportion of contamination
 p-ID ; patch associated to density dependence in mice
 
 p_dist_class
 p_distvill_class
 p_closest_farm
 p_dist_farm
]


cats-own
[
  c-age ; age of the cat (days)
  c-infected ;  is the cat infected? true/false
  c-immune ; is the cat immune? true/false
  c-farm-id ; which farm does this cat belong to
  c-infection-time ; time that the cat has been infected (useful for immunity)
  c-immune-time ; time the cat has been immune (useful if secondary infection is considered)
  c-vaccinated ; is the cat vaccinated? true/false
  
  c-infected-by-m ; was cat infected by mouse? true/false
  c-infected-by-env  ; was cat infected by environment? true/false
  c-by-c ; was cat infected from birth? true/false  
  c-homerange-area; surface of cat homerange
  c-homerange ; radius of cat home range
  c-centerhomerangex ; coordinate x of the center of the cat home range
  c-centerhomerangey ; coordinate y of the center of the cat home range
    
  c-f-dist ; distance of the cat to its farm
  c-f-infdist ; distance at which the cat besom infected
  c-infection-history  
]


mice-own
[
  m-age ; age of mice
  m-infected  ; mouse infected? true/false
  m-infected-time
  m-around-m ; number of mice in a radius of 20 around the given mice
  m-infected-by-env ; mice infected via oocysts
  m-infected-by-VT ; mice infected via vertical transmission
  m-ID ;
  
  m_dist_class
  m_closest_farm
  m_dist_farm
]


farms-own
[
  f-farm-id
  f-infection
  f-patches
  inf_classes
  f-x
  f-y
]


; ------------------------------
; --------- SETUP --------------

; this is the initial setup that is called when the 'setup' button is pressed
; it sets the initial conditions for the model


to setup
  
  ca ; clears everything   ;clear-output   ;clear-drawing  ;clear-patches  ;clear-turtles   ;clear-ticks
  
  if Background ; "on" to display image on the background
  [
    import-drawing "BRIQUENAY_large_alpha.png"
  ]

  set time 0 ; sets the initial time
  set month 0
  
  
  ; ------------------- 
  ; --- SET GLOBALS ---
  ; setting up all the conditions for the model
  
  set c_age_classes [0 0 0 0 0 0]
  set c_imm_classes [0 0 0 0 0 0]
  set c_inf_classes [0 0 0 0 0 0]
  set c_inf_distclasses [0 0 0 0 0 0 0 0 0 0 0]
  
  set m_age_classes [0 0 0 0 0]
  set m_inf_classes [0 0 0 0 0]
  set m_dist_classes [0 0 0 0 0 0 0 0 0 0 0]
  set m_d_inf_classes [0 0 0 0 0 0 0 0 0 0 0]
  
  set p_dist_classes [0 0 0 0 0 0 0 0 0 0 0]
  set p_inf_classes [0 0 0 0 0 0 0 0 0 0 0]
  set p_avg_pnum_classes [0 0 0 0 0 0 0 0 0 0 0]
  set p_distvill_classes [0 0 0 0 0 0 0 0 0 0 0]
  set p_infvill_classes [0 0 0 0 0 0 0 0 0 0 0]  
  set p_avgvill_classes [0 0 0 0 0 0 0 0 0 0 0]
    
  set f_inf_classes [0 0 0 0 0 0 0 0 0 0 0]
  
  ask farms
  [
    set inf_classes [0 0 0 0 0 0 0 0 0 0 0]
  ]
      
  ; Infection from oocyst in environment
  set c-p-infection .001
  set m-p-infection 1
    
  ; Mice dynamics
  set m-wean-age 21
  set m-mature-age 50
  set m-birth-prob (10 / 365)
  set m-death-prob (2 / 365)
  set m-dist-travel 2
;  set m-m-dist 10
  set m-VT 0.15
  set m-predated 0
  set m-nb [ -1 ]
  set m-nb2 [ -1 ] 
  let l 1
  while [l <= 24]
  [
    set m-nb (lput -1 m-nb)
    set m-nb2 (lput -1 m-nb2)
    set l (l + 1)
  ]
  
  ; cats' dynamics
  set c-carry-cap 100
  set c-wean-age 50
  set c-mature-age 240
  set c-birth-prob (2.4 / 365)
  set c-death-prob (0.6 / 365)
  set c-dist-travel 20
  set c-nb-activities 1  
  set c-by-m-transmission 1

  ; patch dynamics
  set p-contamination-initnb 0.01 ; set the proportion of patches contaminated by an infected cat to 1 
  set p-diffuse 0.1;  
  set p-split [ 0 46 92 138 184 230 ]  
  set time-const (125) ; used for the decay of oocysts in patches
  
  ; Farms' coordinates
  set f-xcor [ 113 108 115 111 113 120 138 ]
  set f-ycor [ 142 131 126 105 101 105 112 ]
  
  set batch-on? false


  ; --- END of SET GLOBALS --- 
  ; --------------------------  
 
 
 
  ; initial condition for patches 
  ask patches ; sets all patches infection to 0
  [
    set p-infection-number 0 
    set p_dist_class 0
  ]
  
  let i 0
  while [i <= 4] 
  [
    let Xmin (item i p-split)
    let Xmax (item (i + 1) p-split)
    let j 0
    while [j <= 4]
    [
      let Ymin (item j p-split)
      let Ymax (item (j + 1) p-split) 
      ask patches with [ pxcor >= Xmin and pxcor < Xmax and pycor >= Ymin and pycor < Ymax ]
      [ set p-ID (i + 5 * (j) )]
      set j j + 1
    ]
    set i i + 1
  ]

  ask n-of init-p-infected patches ; initial infected patches
  [
    set p-infected true
    set p-infection-number p-contamination-initnb
    set p-infection-time 0
    if Colors
    [
      if p-infection-number >=(1 / 10)
      [
        set pcolor 15
        set p-infected true
      ]
      
      if p-infection-number < (1 / 10)
      [
        set pcolor 16
        set p-infected true
      ]
      
      if p-infection-number < (1 / 100)
      [
        set pcolor 17
        set p-infected true
      ]
      
      if p-infection-number < (1 / 1000)
      [
        set pcolor 18
        set p-infected true
      ]
      
      if p-infection-number < (1 / 10000) ; below this number patches are considered entirely decontaminated
      [
        set pcolor 19
        set p-infected true
      ]
      if p-infection-number < (5 / 100000) ; below this number patches are considered entirely decontaminated
      [
        set pcolor black
        set p-infected false
      ]
    ]
  ]
  
  ask patches
  [
    set i 0
    set p_closest_farm [ 0 0 0 0 0 0 0 ]
    repeat 7
    [
    set p_closest_farm replace-item i p_closest_farm (distancexy (item i f-xcor) (item i f-ycor))
    set i i + 1
    ]
    
;    set p_closest_farm (min-n-of 1 farms [distance self] )
    set p_dist_farm (min p_closest_farm)
    
    if p_dist_farm >= 0 and p_dist_farm < 10 [ set p_dist_class 0  ]
    if p_dist_farm >= 10 and p_dist_farm < 20 [ set p_dist_class 1 ]
    if p_dist_farm >= 20 and p_dist_farm < 30 [ set p_dist_class 2 ]
    if p_dist_farm >= 30 and p_dist_farm < 40 [ set p_dist_class 3 ]
    if p_dist_farm >= 40 and p_dist_farm < 50 [ set p_dist_class 4 ]
    if p_dist_farm >= 50 and p_dist_farm < 60 [ set p_dist_class 5 ]
    if p_dist_farm >= 60 and p_dist_farm < 70 [ set p_dist_class 6 ]
    if p_dist_farm >= 70 and p_dist_farm < 80 [ set p_dist_class 7 ]
    if p_dist_farm >= 80 and p_dist_farm < 90 [ set p_dist_class 8 ]
    if p_dist_farm >= 90 and p_dist_farm < 100 [ set p_dist_class 9 ]
    if p_dist_farm > 100 [ set p_dist_class 10 ]
    ;set p_dist_class 0
    
    if (distancexy 115 115)  < 10 [ set p_distvill_class 0  ]
    if (distancexy 115 115)  >= 10 and p_dist_farm < 20 [ set p_distvill_class 1 ]
    if (distancexy 115 115)  >= 20 and p_dist_farm < 30 [ set p_distvill_class 2 ]
    if (distancexy 115 115)  >= 30 and p_dist_farm < 40 [ set p_distvill_class 3 ]
    if (distancexy 115 115)  >= 40 and p_dist_farm < 50 [ set p_distvill_class 4 ]
    if (distancexy 115 115)  >= 50 and p_dist_farm < 60 [ set p_distvill_class 5 ]
    if (distancexy 115 115)  >= 60 and p_dist_farm < 70 [ set p_distvill_class 6 ]
    if (distancexy 115 115)  >= 70 and p_dist_farm < 80 [ set p_distvill_class 7 ]
    if (distancexy 115 115)  >= 80 and p_dist_farm < 90 [ set p_distvill_class 8 ]
    if (distancexy 115 115)  >= 90 and p_dist_farm < 100 [ set p_distvill_class 9 ]
    if (distancexy 115 115)  > 100 [ set p_distvill_class 10 ]
  ]
   
  ; create farms
  farm-creation number-of-farms; creates the farms
  
  ; initial conditions for cats
  if initial-cats != 0
  [
    create-cats initial-cats ; creates cats with the following parameters
    [
      set c-farm-id random 7 ; assign a cat to the farm id he comes from farm (to modify); [p-farm-id] of patch-here ; assigns farm id to the patch the cat starts on
      set shape "cat"
      set color brown 
      set c-homerange (random-gamma c-alpha c-beta)
;      set c-homerange ( sqrt( c-homerange-area * 10000 / pi) / 10)
      let angle random-float 360
      set c-centerhomerangex (item c-farm-id f-xcor); + (random-float c-homerange) * cos angle); 
      set c-centerhomerangey (item c-farm-id f-ycor); + (random-float c-homerange) * sin angle);
      let angle2 random-float 360
      setxy ( c-centerhomerangex + (random-float c-homerange) * cos angle2 ) ( c-centerhomerangey + (random-float c-homerange) * sin angle2) ;
      set size 3
      set c-infected false
      set c-infected-by-m false
      set c-infected-by-env false
      set c-by-c false
      set c-infection-time 0
      set c-f-infdist -1
      
      ask cats
      [
        set c-f-dist (distancexy (item c-farm-id f-xcor) (item c-farm-id f-ycor))
      ]
      
      set c-infection-history false
      set c-age abs(random-normal 0 (2 * 365)) ; randomly assigns age between 0 and 365 days 
    ]
  ]
  
  if init-c-infected != 0
  [
    ask n-of init-c-infected cats ; sets initial number of cats to be infected
    [
      set color green
      set c-infected true
      set c-immune false
    ]
  ]

  if init-c-immune != 0
  [
    ask n-of init-c-immune cats ; sets initial number of cats to be infected
    [
      set color blue
      set c-infected false
      set c-immune true
    ]
  ]

  ; initial conditions for mice
  if initial-mice != 0
  [
    create-mice initial-mice
    [
      set shape "mouse side"
      set color gray
      setxy random-xcor random-ycor ; randomly sets location
      set size 1
      set m-infected false
      set m-infected-time 0
      set m-infected-by-env false
      set m-infected-by-VT false
      let m-mice self
 ;     set m-around-m (count mice with [ distance m-mice < m-m-dist ])      
      set m-age abs(random-normal 0 (2 * 30)) ; randomly assigns age between 0 and 80 days
      set m-ID p-ID ;

    ]
  ]

  if init-m-infected != 0
  [
    ask n-of init-m-infected mice ; sets initial number of mice to be infected
    [
      set color green
      set m-infected true
    ]
  ]
  
  reset-ticks
end


; --------------- END SETUP ---------------
; -----------------------------------------


; ---------------------------------------
; --------------OTHER -------------------


to travel [ max-distance ]  ; function that controls movement of an agent
  let dist first max-distance
  forward random-float dist ; moves the agent randomly between 0 and max-distance  
  rt random-float 360 ; random heading
end


to incr-age ; function that controls the aging of an agent
  ask cats [ set c-age (c-age + (1)) ]
  ask mice [ set m-age (m-age + (1)) ]
end


to farm-creation  [ #number ]; creates farm agents with humans and cows
  let i 1
  while [ i <= #number]
  [    
    create-farms 1
    [
      set shape "square"
      set color yellow
      setxy ( item (i - 1) f-xcor) (item (i - 1) f-ycor) ;
      set size 2.5
      set f-farm-id (i - 1)
      set f-infection 0
    ]
    set i (i + 1)
  ]
  
end


; ------------- END OTHER -----------------
; -----------------------------------------


; -----------------------------------------
; ------------- PATCHES -------------------


to diffuse-contamination
   diffuse p-infection-number (1 / 10)
   
   ask patches
   [
     if Colors
     [
       if p-infection-number >=(1 / 10)
       [
         set pcolor 15
         set p-infected true
       ]
       
       if p-infection-number < (1 / 10)
       [
         set pcolor 16
         set p-infected true
       ]
       
       if p-infection-number < (1 / 100)
       [
         set pcolor 17
         set p-infected true
       ]
       
       if p-infection-number < (1 / 1000)
       [
         set pcolor 18
         set p-infected true
       ]
       
       if p-infection-number < (1 / 10000) ; below this number patches are considered entirely decontaminated
       [
         set pcolor 19
         set p-infected true
       ]
       if p-infection-number < (5 / 100000) ; below this number patches are considered entirely decontaminated
       [
         set pcolor black
         set p-infected false
       ]
     ]
   ] 
   
end

to contamination-decay  
  ask patches with [ p-infection-number > 0 ];
  [
    
;    set p-infection-number ( (20000000) * exp( - (time - p-infection-time) / time-const ) ) ; decay function of patches (20000000) * exp...
    set p-infection-number (p-infection-number - p-infection-number / time-const ) ; exponential decay of oocysts ?
    ; --- COLOR visualization for infected patches
    if Colors
    [
      if p-infection-number >=(1 / 10)
      [
        set pcolor 15
        set p-infected true
      ]
      
      if p-infection-number < (1 / 10)
      [
        set pcolor 16
        set p-infected true
      ]
      
      if p-infection-number < (1 / 100)
      [
        set pcolor 17
        set p-infected true
      ]
      
      if p-infection-number < (1 / 1000)
      [
        set pcolor 18
        set p-infected true
      ]
      
      if p-infection-number < (1 / 10000) ; below this number patches are considered entirely decontaminated
      [
        set pcolor 19
        set p-infected true
      ]
      if p-infection-number < (5 / 100000) ; below this number patches are considered entirely decontaminated
      [
        set pcolor black
        set p-infected false
      ]
    ]
  ]
 
end


; ----------- END PATCHES ----------------
; ----------------------------------------


; -------------------------------------
; ----------- CATS --------------------


; CATS - breed
to c-breed
    let Nc (count cats); with [c-age >= c-wean-age])
    let c-birth (random-float 1) 
    set c-natality (c-birth-prob - 0.5 * (c-birth-prob - c-death-prob)* Nc / c-carry-cap) ;
    if ( (c-birth < c-natality) and (c-age >= c-mature-age) ) ; cats must be mature before they can give birth
    [
      hatch 1 ; hatch-cats 1
      [
        set color brown
        set c-by-c false ; infection from parent? used to make sure cats don't pass infection to offspring
        set c-infected-by-m false ;
        set c-infected-by-env false;

        set c-infected false ; cats do not pass the parasite to their offsrping
        set c-immune false; cats do not transmit their immunity (although kittens may be protected by their mother, we neglect this for the moment)
        set c-age 0
        set c-farm-id (random (number-of-farms)) ; randomly assigns farm id (home) to a newborn cat. ( We may need to modify this)
        set c-homerange (random-gamma c-alpha c-beta)
;        set c-homerange ( sqrt( c-homerange-area * 10000 / pi) / 10)
        let angle random-float 360
        set c-centerhomerangex (item c-farm-id f-xcor); + (random-float c-homerange) * cos angle); 
        set c-centerhomerangey (item c-farm-id f-ycor); + (random-float c-homerange) * sin angle);
        setxy (item c-farm-id f-xcor) (item c-farm-id f-ycor)
        set c-f-dist (distancexy (item c-farm-id f-xcor) (item c-farm-id f-ycor)) 
        set c-f-infdist -1  
      ]
    ]
end


;CATS - die
to c-die
    let Nc (count cats with [c-age >= c-wean-age])
;    set c-death-prob ( (.0018 + (.00000447 * c-age)) * exp( (Nc / c-carry-cap) - 1 ) ) ; probability of death (daily)
;    set c-death-prob ( (0.6 / 365) * exp( (Nc / c-carry-cap) - 1 ) ) ; probability of death (daily)
;    set c-death-prob ( ((.0028 - 0.0002 * c-age / 365) + (.000001 * c-age)) * exp( (Nc / c-carry-cap) - 1 ) ) ; probability of death (daily)
    set c-mortality ( c-death-prob + 0.5 * (c-birth-prob - c-death-prob) * Nc / c-carry-cap)
    let c-death (random-float 1)
    if ( c-death < c-mortality ) ;
    [
      die
    ]
end


;CATS - go (daily activities)
to cats-go  
    ; --- MOVEMENTS ---   
    if ( c-age >= c-wean-age ) ; after the wean age, cat can move around (and go to their own farm)
    [  
      let angle2 random-float 360
      setxy ( c-centerhomerangex + (random-float c-homerange) * cos angle2 ) ( c-centerhomerangey + (random-float c-homerange) * sin angle2) ; ; if their are already around the farm they can travel at a random distance 
      set c-f-dist (distancexy (item c-farm-id f-xcor) (item c-farm-id f-ycor))
    ]
    
    
    ; --- SHEDDING ---
    if ( (c-infected = true) and (c-immune = false) and ((time - c-infection-time) > 7) ) ; if a cat is infected, is not immune, after 7 days of latent period
    [   
      let c-shedding (1 / c-nb-activities); because cats has n activities per day, they do not contaminated the environment at each of their movement, thus probability is 1/ nb-activities
      let prob-shedding (random-float 1)
        
      if (prob-shedding < c-shedding ) ; if the cat shed oocysts on the patch
      [
        if ( p-infection-number < 1 ) ;
        [
          if Colors
          [
            set pcolor red
          ]
          
          set p-infected true
          set p-infection-number (p-infection-number + p-contamination-initnb) ; set the contamination of the patch to 100 %
          if p-infection-number > 1
          [ 
            set p-infection-number 1
          ]
          set p-infection-time time
        ]
      ]
    ]  
      
      
    ; --- IMMUNITY ----
    if ( (c-infected = true) and (time - c-infection-time) > 21 ) ; if the cat has recovered, it will stop shedding
    [
      set c-infected false
      set color blue
      set c-immune true
      set c-immune-time time
    ]
    
    
    ; --- INFECTION from environment ---
    if ( (c-infected = false) and (c-immune = false) ) ; if the cat is not already infected nor immune 
    [
;      let p-infection (p-infection-number / (p-infection-number + (20000000 / 4)) ) ; probability of infection from environment
      let prob-infection (random-float 1)
      if (prob-infection < (p-infection-number * c-p-infection) ) ; if probability of cat being infected is true
;      if (prob-infection < (p-infection-number * c-p-infection / p-contamination-initnb) )
      [
        set c-infected true
        set color green
        set c-infection-time time
        set c-immune false  
        set c-infected-by-env true   
        set c-infection-history true  
        set c-f-infdist (distancexy (item c-farm-ID f-xcor)  (item c-farm-ID f-ycor))
      ]
    ]

    
    ; --- PREDATION ---
    let current-cat self
    if ([c-age] of current-cat) >= c-wean-age
    [
      ask mice with [ distance current-cat < c-m-dist ] ; all mice nearby
      [      
        let current-mouse self     
        let prob-prey (random-float 1)
        if ( prob-prey <  (1 / c-pred-adjust) and m-age >= m-wean-age ) ; probability of mouse being eaten (adjusted to obtain realistic predation rates)
        [
          if (m-infected = true) ; if mouse is infected and is eaten, it will infect the cat that ate it if
          [
            ask current-cat ; 
            [
              if (c-infected = false) and (c-immune = false) ; if the current cat is not already infected or immune and above weaning age
              [
                let prob-c-by-m-transmission (random-float 1)
                if (prob-c-by-m-transmission < c-by-m-transmission)
                [                
                  set c-infected true
                  set c-immune false
                  set c-infected-by-m true
                  set color green
                  set c-infection-time time ; sets infection time of cat to current time; used to determine time before recovery             
                  set c-infection-history true;
                  set c-f-infdist (distancexy (item c-farm-ID f-xcor)  (item c-farm-ID f-ycor));
                ]
              ]
            ]
          ]
          set m-predated (m-predated + 1)
          die ; ask current-mouse [ die ]; the current mouse is eaten by the current cat
        ]
      ]
    ]
end

; --------------- END CATS --------------
; ---------------------------------------


; -------------------------------------
; ------------ MICE -------------------


to nbmicecount
  let k 0
  while [k <= 24]
  [
     set m-nb (replace-item k m-nb (count mice with [ m-ID = k ])); 
     set m-nb2 (replace-item k m-nb (count mice with [ m-ID = k and ( m-age >= m-wean-age )]))
     set k (k + 1)
  ]

  
end


; MICE - breed
to m-breed
    let m-birth (random-float 1)
    set m-natality ( m-birth-prob - 0.5 * (m-birth-prob - m-death-prob) * (item m-ID m-nb) / m-carry-cap)
    if ( (m-birth < m-natality) and (m-age >= m-mature-age) ) ; probability that mouse gives birth
    [
      let prob-mVT (random-float 1)
      ifelse ( (m-infected = true) and (prob-mVT < m-VT) )
      [
        hatch-mice 1 ; birth of new mouse, passes infection to offspring
        [
          set color green
          set m-infected true ; mice do not pass the parasite to their offspring
          set m-infected-by-VT true;
          set m-infected-by-env false;
          set m-age 0
        ] 
      ]
      
      [
        hatch-mice 1 ; birth of new mouse, passes infection to offspring
        [
          set color gray
          set m-infected false ; mice do not pass the parasite to their offspring
          set m-infected-by-VT false;
          set m-infected-by-env false;
          set m-age 0
        ]
      ]
    ]
end


; MICE - die
to m-die
    set m-mortality ( m-death-prob + 0.5 * (m-birth-prob - m-death-prob) * (item m-ID m-nb2) / m-carry-cap)
    let m-death (random-float 1)    
    if ( m-death < m-mortality ) ; probability that a mouse dies (daily)
    [
      die
    ]  

end 


; MICE - go (daily activities)
to mice-go
    ifelse (color = green) 
    [ set m-infected true ]
    [ set m-infected false ]
    if ( m-age >= m-wean-age )
    [
      travel [ 5 ] ; mouse can travel randomly either 0 or 2.5 patch distance
    ]
    set m-ID p-ID
    
    ; --- INFECTION ---
;    let p-infection (p-infection-number / (p-infection-number + (20000000)) )
    let prob-infection (random-float 1)
;    if (prob-infection < (p-infection-number * m-p-infection) ) ; probability that mouse is infected by environment
   if (prob-infection < (1 - (1 - p-infection-number * m-p-infection)^ m-envinf-adjust) ) ; probability that mouse is infected by environment
    [
      set m-infected true
      set color green
      set m-infected-by-env true
      set m-infected-time time
    ]
end

; ------------- END MICE ----------------
; ---------------------------------------


; ---------------------------------------
; ------------ GO (Daily) ---------------


to go
  
  ;tick
  set time (time + 1)
  
  incr-age ; adding 1 day to all agents

  diffuse-contamination; diffusion of patches contamination
  contamination-decay; decay of patches contamination
  nbmicecount
  
  ask mice
  [
    m-breed ; mouse birth
    m-die ; mouse die (ask mice is incorporated in the function)
    mice-go ; mouse daily activities
  ]

        
  ask cats
  [
    c-breed ; cat birth
    c-die ; cat die
    repeat c-nb-activities [cats-go]
  ]

  set m-predationday (m-predated / count(cats))
  set m-predated 0
  
  if (time mod 30) = 0 [set month month + 1] ; set month to first month
  if (time mod 30) = 0 or time = 1 ; updated monthly (30 days)
  [

    let i 0
  
    let s_age 0
    let e_age 365
    let age_incr 365
    set i 0
    repeat 6 
    [
      ifelse e_age >= 1825 
      [
        set c_age_classes replace-item i c_age_classes (count cats with [c-age >= e_age])
        set c_imm_classes replace-item i c_imm_classes (count cats with [c-age >= e_age and c-immune = true ])
        set c_inf_classes replace-item i c_inf_classes (count cats with [c-age >= e_age and c-infected = true ])
      ]    
      [
        set c_age_classes replace-item i c_age_classes (count cats with [c-age >= s_age and c-age < e_age])
        set c_imm_classes replace-item i c_imm_classes (count cats with [c-age >= s_age and c-age < e_age and c-immune = true ])
        set c_inf_classes replace-item i c_inf_classes (count cats with [c-age >= s_age and c-age < e_age and c-infected = true ])
      ]
      
      
      set s_age (e_age)
      set e_age (e_age + age_incr)  
      set i (i + 1)
    ]
  
    set m_age_classes replace-item 0 m_age_classes (count mice with [m-age < (365 * 2 / 12 )]) ; mice ages 0-2 month
    set m_age_classes replace-item 1 m_age_classes (count mice with [m-age >= (365 * 2 / 12 ) and m-age < (365 * 4 / 12 )]) ; mice ages 2-4 month
    set m_age_classes replace-item 2 m_age_classes (count mice with [m-age >= (365 * 4 / 12 ) and m-age < (365 * 6 / 12 )]) ; mice ages 4-6 month
    set m_age_classes replace-item 3 m_age_classes (count mice with [m-age >= (365 * 6 / 12 ) and m-age < (365 )]) ; mice ages 6-12 month
    set m_age_classes replace-item 4 m_age_classes (count mice with [m-age >= (365 )]) ; mice ages 12+ month
    
    set m_inf_classes replace-item 0 m_inf_classes (count mice with [m-age < (365 * 2 / 12 ) and m-infected = true]) ; mice ages 0-2 month
    set m_inf_classes replace-item 1 m_inf_classes (count mice with [m-age >= (365 * 2 / 12 ) and m-age < (365 * 4 / 12 ) and m-infected = true]) ; mice ages 2-4 month
    set m_inf_classes replace-item 2 m_inf_classes (count mice with [m-age >= (365 * 4 / 12 ) and m-age < (365 * 6 / 12 ) and m-infected = true]) ; mice ages 4-6 month
    set m_inf_classes replace-item 3 m_inf_classes (count mice with [m-age >= (365 * 6 / 12 ) and m-age < (365 ) and m-infected = true]) ; mice ages 6-12 month
    set m_inf_classes replace-item 4 m_inf_classes (count mice with [m-age >= 365 and m-infected = true]) ; mice ages 12+ month
    
  ;------- cat-distances ------  
    set i 0
    repeat 11
    [ 
      ifelse i > 9
      [ 
        set c_inf_distclasses replace-item i c_inf_distclasses (count cats with [c-f-infdist > (100)])
      ]
      [ 
        set c_inf_distclasses replace-item i c_inf_distclasses (count cats with [c-f-infdist >= (i * 10) and c-f-infdist < ((i + 1) * 10)])
      ]
      set i (i + 1)
    ]      

    
  ;------- env-distances ------
    set i 0
    repeat 11
    [
      set p_dist_classes replace-item i p_dist_classes (count patches with [p_dist_class = i]) 
      set p_inf_classes replace-item i p_inf_classes (count patches with [p_dist_class = i and p-infected = true] )
      
      set p_distvill_classes replace-item i p_distvill_classes (count patches with [p_distvill_class = i]) 
      set p_infvill_classes replace-item i p_infvill_classes (count patches with [p_distvill_class = i and p-infected = true] )
      set i (i + 1)

    ]
    
    set i 0
    repeat 11 [
      ifelse (count patches with [p_dist_class = i]) != 0
      [
      set p_avg_pnum_classes replace-item i p_avg_pnum_classes ((sum [p-infection-number] of patches with [p_dist_class = i and p-infected = true]) / (count patches with [p_dist_class = i]) )
      set p_avgvill_classes replace-item i p_avgvill_classes ((sum [p-infection-number] of patches with [p_distvill_class = i and p-infected = true]) / (count patches with [p_distvill_class = i]) )
      ]
      [
      set p_avg_pnum_classes replace-item i p_avg_pnum_classes -1  
      set p_avgvill_classes replace-item i p_avgvill_classes -1
      ]
      set i (i + 1)
    ]
  
  ; --- mice-distances ---
  ask mice ; sets all patches infection to 0
  [
    set i 0
    set m_closest_farm [ 0 0 0 0 0 0 0 ]
    repeat 7
    [
    set m_closest_farm replace-item i m_closest_farm (distancexy (item i f-xcor) (item i f-ycor))
    set i i + 1
    ]
    set m_dist_farm (min m_closest_farm)
    
    if m_dist_farm >= 0 and m_dist_farm < 10 [ set m_dist_class 0 ]
    if m_dist_farm >= 10 and m_dist_farm < 20 [ set m_dist_class 1 ]
    if m_dist_farm >= 20 and m_dist_farm < 30 [ set m_dist_class 2 ]
    if m_dist_farm >= 30 and m_dist_farm < 40 [ set m_dist_class 3 ]
    if m_dist_farm >= 40 and m_dist_farm < 50 [ set m_dist_class 4 ]
    if m_dist_farm >= 50 and m_dist_farm < 60 [ set m_dist_class 5 ]
    if m_dist_farm >= 60 and m_dist_farm < 70 [ set m_dist_class 6 ]
    if m_dist_farm >= 70 and m_dist_farm < 80 [ set m_dist_class 7 ]
    if m_dist_farm >= 80 and m_dist_farm < 90 [ set m_dist_class 8 ]
    if m_dist_farm >= 90 and m_dist_farm < 100 [ set m_dist_class 9 ]
    if m_dist_farm >= 100 [ set m_dist_class 10 ]
  ]
  
  set i 0
  repeat 11 
  [
    set m_dist_classes replace-item i m_dist_classes (count mice with [m_dist_class = i]); and p-infected = true] )
    set m_d_inf_classes replace-item i m_d_inf_classes (count mice with [m_dist_class = i and m-infected = true]); and p-infected = true] )
    set i (i + 1)
  ]

;  count-farm-infection ; counts the number of infected patches on a farm
;  infect-humans ; counts the number of infected humans on a farm
  ]
  plot-export-data
  tick
  
end


; ------------- END GO ------------------
; ---------------------------------------


; ---------------------------------------
; -------------- BATCH RUN --------------
to batch-run ; run multiple simulations
  if batch-run?
  [
    let running-total 0
    
    let i 1
    if batch-run?
    [
      setup
      repeat number-of-runs
      [
        setup
        if batch-run?
        [
          repeat length-of-runs [ if batch-run? [go] ]

;          export-all-plots (word "batch_run/run" i)
          export-interface (word "batch_run/run_sc1/snapshot_of_run" i ".png")
;          export-world "batch-world"
          
          export-plot "Exported_data" (word "batch_run/run_sc1/netlogo_expt_data-run" i)
          
          set i (i + 1)
        ]
      ]
    ]
    set batch-run? false
  ]
end
; ----------- END BATCH RUN ------------
; --------------------------------------


; ------------------------------------------------
; -------------- Exported Data Plot --------------

to plot-export-data
  
  let i 0
  
  set-current-plot "Exported_data"
  if (time mod 30) = 0
  [
    ; plot cat age classes
    set i 0
    repeat 6
    [
      set-current-plot-pen "pen-0"
      plotxy month (item i c_age_classes)
      set i (i + 1)
    ]
    
    ; plot immune cats (age classes)
    set i 0
    repeat 6
    [
      set-current-plot-pen "pen-0"
      plotxy month (item i c_imm_classes)
      set i (i + 1)
    ]
    
    ; plot infected cats (age classes)
    set i 0
    repeat 6
    [
      set-current-plot-pen "pen-0"
      plotxy month (item i c_inf_classes)
      set i (i + 1)
    ]
    
    ; plot total cats
    set-current-plot-pen "pen-0"
    plotxy month (count cats)
    
    
    
    ; plot mice age classes
    set i 0
    repeat 5
    [
      set-current-plot-pen "pen-0"
      plotxy month (item i m_age_classes)
      set i (i + 1)
    ]
    
    ; plot mice infected (age classes)
    set i 0
    repeat 5
    [
      set-current-plot-pen "pen-0"
      plotxy month (item i m_inf_classes)
      set i (i + 1)
    ]
    
    ; plot total mice
    set-current-plot-pen "pen-0"
    plotxy month (count mice)
    
    ; plot predation mice/cat/day
    set-current-plot-pen "pen-0"
    plotxy month (m-predationday)
    
    
    
    ; plot patch distance class
    set i 0
    repeat 11
    [
      set-current-plot-pen "pen-0"
      plotxy month (item i p_dist_classes)
      set i (i + 1)
    ]    
    
    ; plot infected patches (age classes)
    set i 0
    repeat 11
    [
      set-current-plot-pen "pen-0"
      plotxy month (item i p_inf_classes)
      set i (i + 1)
      
    ]
    
    ; plot avg p-number in age classes
    set i 0
    repeat 11
    [
      set-current-plot-pen "pen-0"
      plotxy month (item i p_avg_pnum_classes)
      set i (i + 1)
    ]
    
    
    ; plot patch distance village class
    set i 0
    repeat 11
    [
      set-current-plot-pen "pen-0"
      plotxy month (item i p_distvill_classes)
      set i (i + 1)
    ]    
    
    ; plot infected village patches (age classes)
    set i 0
    repeat 11
    [
      set-current-plot-pen "pen-0"
      plotxy month (item i p_infvill_classes)
      set i (i + 1)
      
    ]
    
    ; plot avg p-number village in age classes
    set i 0
    repeat 11
    [
      set-current-plot-pen "pen-0"
      plotxy month (item i p_avgvill_classes)
      set i (i + 1)
    ]
    
    
    ; plot mouse distance classes    
    set i 0
    repeat 11
    [
      set-current-plot-pen "pen-0"
      plotxy month (item i m_dist_classes)
      set i (i + 1)
    ]
    ; plot mouse infected (distance classes)
    set i 0
    repeat 11
    [
      set-current-plot-pen "pen-0"
      plotxy month (item i m_d_inf_classes)
      set i (i + 1)
    ]
    ; plot cat infections (distance classes)
    set i 0
    repeat 11
    [
      set-current-plot-pen "pen-0"
      plotxy month (item i c_inf_distclasses)
      set i (i + 1)
    ]
    
    
    
    ; --- order of data when exported ---
    
    ; cat age classes (count)
    ; immune cats (age classes)
    ; infected cats (age classes)
    ; total cats
    
    ; mice age classes (count)
    ; mice infected (age classes)
    ; total mice
    
    ; patch distance class (count)
    ; infected patches (age classes)
    ; avg p-number in age classes
    ; total patches  
     
    ; plot mouse distance classes (count)
    ; plot mouse infected (distance classes)
    
  ]
  
end

; -------------- END Exported Data Plot --------------
; ----------------------------------------------------
@#$#@#$#@
GRAPHICS-WINDOW
1501
13
2410
943
-1
-1
3.91
1
10
1
1
1
0
1
1
1
0
229
0
229
1
1
1
ticks
30.0

BUTTON
8
11
80
44
Setup
setup
NIL
1
T
OBSERVER
NIL
NIL
NIL
NIL
1

SLIDER
2
144
131
177
initial-cats
initial-cats
0
200
50
10
1
NIL
HORIZONTAL

SLIDER
2
180
131
213
initial-mice
initial-mice
0
10000
4000
100
1
NIL
HORIZONTAL

BUTTON
8
46
80
79
GO
go
T
1
T
OBSERVER
NIL
NIL
NIL
NIL
1

SLIDER
133
216
263
249
init-p-infected
init-p-infected
0
100
0
1
1
NIL
HORIZONTAL

SLIDER
132
144
263
177
init-c-infected
init-c-infected
0
20
10
1
1
NIL
HORIZONTAL

SLIDER
133
252
264
285
init-m-infected
init-m-infected
0
200
0
1
1
NIL
HORIZONTAL

PLOT
8
366
377
583
Cats
Days
Count
0.0
1.0
0.0
25.0
true
true
"" ""
PENS
"Total" 1.0 0 -14737633 true "" "plot count cats"
"Infected" 1.0 0 -11085214 true "" "plot count cats with [c-infected = true]"
"Immune" 1.0 0 -13345367 true "" "plot count cats with [c-immune = true]"

SLIDER
2
216
131
249
number-of-farms
number-of-farms
0
20
7
1
1
NIL
HORIZONTAL

PLOT
383
363
770
582
Mice
Days
Count
0.0
10.0
0.0
10.0
true
true
"" ""
PENS
"Total" 1.0 0 -16777216 true "" "plot count mice"
"Infected" 1.0 0 -13840069 true "" "plot count mice with [m-infected = true]"

MONITOR
8
322
65
367
Cats
count cats
17
1
11

MONITOR
70
322
153
367
Infected Cats
count cats with [c-infected = true]
17
1
11

MONITOR
383
319
440
364
Mice
count mice
17
1
11

MONITOR
447
319
535
364
Infected Mice
count mice with [m-infected = true]
17
1
11

MONITOR
613
585
744
630
% contaminated Patches
100 * ((count patches with [p-infection-number > 1 / 10000]) / (count patches))
3
1
11

MONITOR
474
585
604
630
Contaminated Patches
count patches with [p-infection-number > 1 / 10000]
17
1
11

PLOT
391
632
810
898
% of contaminated Patches
Days
Count
0.0
10.0
0.0
5.0
true
false
"" ""
PENS
"% contaminated patches" 1.0 0 -7500403 true "" "plot ( 100 * ((count patches with [p-infection-number > (1 / 10000)]) / (count patches)) )"

MONITOR
155
322
260
367
% Infected Cats
100 * ( (count cats with [c-infected = true]) / (count cats) )
3
1
11

MONITOR
540
319
644
364
% Infected Mice
100 * ( (count mice with [m-infected = true]) / (count mice) )
3
1
11

BUTTON
199
10
270
43
Batch Run
ifelse batch-on?\n[ set batch-on? false ]\n[ set batch-on? true ]\n\nif batch-run?\n[\n  batch-run\n]
NIL
1
T
OBSERVER
NIL
NIL
NIL
NIL
1

INPUTBOX
288
44
375
104
number-of-runs
20
1
0
Number

INPUTBOX
199
44
285
104
length-of-runs
2000
1
0
Number

SWITCH
272
10
375
43
batch-run?
batch-run?
1
1
-1000

BUTTON
105
10
178
43
Save Plots
export-all-plots \"non-batch-plots\"
NIL
1
T
OBSERVER
NIL
NIL
NIL
NIL
1

BUTTON
104
45
178
78
Save World
export-world \"non-batch-world\"
NIL
1
T
OBSERVER
NIL
NIL
NIL
NIL
1

SWITCH
270
145
376
178
Colors
Colors
0
1
-1000

BUTTON
104
80
178
113
Import Last
import-world \"non-batch-world\"
NIL
1
T
OBSERVER
NIL
NIL
NIL
NIL
1

BUTTON
199
106
376
139
Import Last Batch World
import-world \"batch-world\"
NIL
1
T
OBSERVER
NIL
NIL
NIL
NIL
1

SWITCH
386
10
492
43
Background
Background
1
1
-1000

SLIDER
2
251
131
284
c-m-dist
c-m-dist
1
10
1
1
1
NIL
HORIZONTAL

MONITOR
111
585
220
630
Mice predation
m-predated
17
1
11

PLOT
8
632
375
876
Predation (mice /cats/ year)
Days
predation rate
0.0
10.0
0.0
100.0
true
false
"" ""
PENS
"Predation" 1.0 0 -16777216 true "" "plot (m-predationday * 365)"

MONITOR
261
322
373
367
% Immune Cats
100 * ( (count cats with [c-immune = true]) / (count cats) )
17
1
11

SLIDER
132
180
264
213
init-c-immune
init-c-immune
0
100
0
10
1
NIL
HORIZONTAL

SLIDER
133
286
265
319
m-carry-cap
m-carry-cap
0
400
300
10
1
NIL
HORIZONTAL

MONITOR
661
26
794
71
Cats age classes
c_age_classes ; updated every 30 days
17
1
11

MONITOR
661
74
794
119
Cats immunity classes
c_imm_classes ; updated every 30 days
17
1
11

BUTTON
7
83
80
132
Export Data
export-plot \"Exported_data\" \"netlogo_expt_data\"
NIL
1
T
OBSERVER
NIL
NIL
NIL
NIL
1

PLOT
9
887
169
1007
Exported_data
NIL
NIL
0.0
10.0
0.0
10.0
true
false
"" ""
PENS
"pen-0" 1.0 0 -7500403 true "" ""

TEXTBOX
385
51
488
136
You must create a \"batch_run\" folder in the application directory for batch run to work.
12
0.0
1

MONITOR
650
133
796
186
mice age classes
m_age_classes ; updated every 30 days
17
1
13

MONITOR
505
197
871
250
NIL
p_inf_classes
17
1
13

MONITOR
506
257
870
310
NIL
m_dist_classes
17
1
13

SLIDER
381
145
498
178
c-alpha
c-alpha
0
2
2
0.1
1
NIL
HORIZONTAL

SLIDER
381
181
498
214
c-beta
c-beta
0
0.05
0.014
0.0005
1
NIL
HORIZONTAL

MONITOR
652
311
868
364
NIL
c_inf_distclasses
17
1
13

MONITOR
776
371
868
424
Cat env inf
count cats with [c-infected-by-env = true]
17
1
13

MONITOR
776
429
868
482
Cat mice inf
count cats with [c-infected-by-m = true]
17
1
13

SLIDER
3
285
131
318
c-pred-adjust
c-pred-adjust
1
10
1
1
1
NIL
HORIZONTAL

SLIDER
267
253
410
286
m-envinf-adjust
m-envinf-adjust
1
20
12
1
1
NIL
HORIZONTAL

@#$#@#$#@
## WHAT IS IT?

The model attempts to describe the daily transmission of the parasite Toxoplasma Gondii among cats, mice, and the environment among different farms.

## HOW IT WORKS

(what rules the agents use to create the overall behavior of the model)

The model consists of several types of entities: cats, mice, patches, farms, humans, and livestock. The patches make up a 50 x 50 square grid, representing 3 square kilometers. The patches are separated into a number of farms indicated by a slider. As infected cats pass each patch, they shed oocysts into the environment. The amount of oocysts decays over time and the amount of oocysts in each patch is indicated by colors: red, orange, yellow.

The go procedure models the cats and mice traveling randomly around the different farms. Cats return to their home farm habitat at the end of each day, but mice can travel to any farm. Cats can also move a greater distance each day when compared to mice. As either entity becomes infected with the parasite through various means, they turn green to indicate being infected. They can be infected through contact in the environment, by means of predation, or by means of vertical transmission to offspring. As cats and mice come into close proximity, predation may occur, passing the infection from an infected mouse to a susceptible cat. If they survive the infection, they can become immune and turn blue for a certain amount of time after initial infection. 

The go procedure also controls the livestock on the farm.  The livestock only stay on their respective farms and have the same susceptibilitly as mice. Not all farms have livestock, as the max number can be controlled by the 'number-of-livestock' slider.

Additionally, there are farms to which cats return each day and 2-5 humans exist. The farms are divided randomly into sections and can be visualized by colors, lines, and farm ID numbers. As more patches on a particular farm become filled with oocysts, the probability of the human inhabitants becoming infected increases.

## HOW TO USE IT

(how to use the model, including a description of each of the items in the Interface tab)

To use this model: set each slider, each switch, press 'SETUP', and then press 'GO'

[ INTERFACE ]
SETUP -- 		 initializes the model based on the sliders
GO --		 runs the model (daily modeling)

Save Plots --		saves plots as .csv file named "non-batch-plots"
Save World --		saves world file named "non-batch-world"
Imports Last --		imports world file from "non-batch-world"

background-image -- 	put full address of file for background image 
   (note: image should be square in dimmensions and have transparency in order to work properly)

Colors --		 displays colors for amount of oocysts on each patch
Farm-Lines --	 displays lines separating each farm
Farm-Colors --	 assigns random colors to each farm
Farm-IDs --	 displays farm ID on each patch
Background --	displays background image

initial-cats --	 the initial number of cats
initial-mice --	 the initial number of mice
number-of-farms -- the number of farms
virulence --	 the amount of that die from infection
init-c-infected -- initial infected cats
init-m-infected -- initial infected mice
init-p-infected -- initial infected patches (random locations)
number-of-livestock -- 	max number of livestock per farm (0 - max)

Time -- time in days

## THINGS TO NOTICE

(suggested things for the user to notice while running the model)


## THINGS TO TRY

(suggested things for the user to try to do (move sliders, switches, etc.) with the model)

[ BATCH-RUN ]

*** NOTE: You must create a "batch_run" folder in the application directory ***

1. Set 'batch-run?' switch to 'ON'
2. input the length of runs in days into the 'the length-of-runs' field; input the number of simulations into the 'number-of-runs' field
3. press batch run and wait for it to finish
(if you need to stop the batch run, press the 'batch-run?' switch to 'OFF')

The BATCH-RUN automatically saves the plotted data into files named "runi.csv" where the i is the ith run. (the files are saved to a folder labeled "batch_run". This folder must be created in the directory of this program)

Import Last Batch World -- imports the world file "batch-world"

[ VIRULENCE ]

The virulence affects the number of animals that die by infection with T. Gondii and also plays a role in the transmission of the parasite from mice to cats.  Adjusting the virulence usually demonstrates a distinct change in the model's behavior.

## EXTENDING THE MODEL

(suggested things to add or change in the Code tab to make the model more complicated, detailed, accurate, etc.)

## NETLOGO FEATURES

(interesting or unusual features of NetLogo that the model uses, particularly in the Code tab; or where workarounds were needed for missing features)

## RELATED MODELS

(models in the NetLogo Models Library and elsewhere which are of related interest)

## CREDITS AND REFERENCES

(a reference to the model's URL on the web if it has one, as well as any other necessary credits, citations, and links)
@#$#@#$#@
default
true
0
Polygon -7500403 true true 150 5 40 250 150 205 260 250

airplane
true
0
Polygon -7500403 true true 150 0 135 15 120 60 120 105 15 165 15 195 120 180 135 240 105 270 120 285 150 270 180 285 210 270 165 240 180 180 285 195 285 165 180 105 180 60 165 15

arrow
true
0
Polygon -7500403 true true 150 0 0 150 105 150 105 293 195 293 195 150 300 150

box
false
0
Polygon -7500403 true true 150 285 285 225 285 75 150 135
Polygon -7500403 true true 150 135 15 75 150 15 285 75
Polygon -7500403 true true 15 75 15 225 150 285 150 135
Line -16777216 false 150 285 150 135
Line -16777216 false 150 135 15 75
Line -16777216 false 150 135 285 75

bug
true
0
Circle -7500403 true true 96 182 108
Circle -7500403 true true 110 127 80
Circle -7500403 true true 110 75 80
Line -7500403 true 150 100 80 30
Line -7500403 true 150 100 220 30

butterfly
true
0
Polygon -7500403 true true 150 165 209 199 225 225 225 255 195 270 165 255 150 240
Polygon -7500403 true true 150 165 89 198 75 225 75 255 105 270 135 255 150 240
Polygon -7500403 true true 139 148 100 105 55 90 25 90 10 105 10 135 25 180 40 195 85 194 139 163
Polygon -7500403 true true 162 150 200 105 245 90 275 90 290 105 290 135 275 180 260 195 215 195 162 165
Polygon -16777216 true false 150 255 135 225 120 150 135 120 150 105 165 120 180 150 165 225
Circle -16777216 true false 135 90 30
Line -16777216 false 150 105 195 60
Line -16777216 false 150 105 105 60

car
false
0
Polygon -7500403 true true 300 180 279 164 261 144 240 135 226 132 213 106 203 84 185 63 159 50 135 50 75 60 0 150 0 165 0 225 300 225 300 180
Circle -16777216 true false 180 180 90
Circle -16777216 true false 30 180 90
Polygon -16777216 true false 162 80 132 78 134 135 209 135 194 105 189 96 180 89
Circle -7500403 true true 47 195 58
Circle -7500403 true true 195 195 58

cat
false
0
Line -7500403 true 285 240 210 240
Line -7500403 true 195 300 165 255
Line -7500403 true 15 240 90 240
Line -7500403 true 285 285 195 240
Line -7500403 true 105 300 135 255
Line -16777216 false 150 270 150 285
Line -16777216 false 15 75 15 120
Polygon -7500403 true true 300 15 285 30 255 30 225 75 195 60 255 15
Polygon -7500403 true true 285 135 210 135 180 150 180 45 285 90
Polygon -7500403 true true 120 45 120 210 180 210 180 45
Polygon -7500403 true true 180 195 165 300 240 285 255 225 285 195
Polygon -7500403 true true 180 225 195 285 165 300 150 300 150 255 165 225
Polygon -7500403 true true 195 195 195 165 225 150 255 135 285 135 285 195
Polygon -7500403 true true 15 135 90 135 120 150 120 45 15 90
Polygon -7500403 true true 120 195 135 300 60 285 45 225 15 195
Polygon -7500403 true true 120 225 105 285 135 300 150 300 150 255 135 225
Polygon -7500403 true true 105 195 105 165 75 150 45 135 15 135 15 195
Polygon -7500403 true true 285 120 270 90 285 15 300 15
Line -7500403 true 15 285 105 240
Polygon -7500403 true true 15 120 30 90 15 15 0 15
Polygon -7500403 true true 0 15 15 30 45 30 75 75 105 60 45 15
Line -16777216 false 164 262 209 262
Line -16777216 false 223 231 208 261
Line -16777216 false 136 262 91 262
Line -16777216 false 77 231 92 261

circle
false
0
Circle -7500403 true true 0 0 300

circle 2
false
0
Circle -7500403 true true 0 0 300
Circle -16777216 true false 30 30 240

cow
false
0
Polygon -7500403 true true 200 193 197 249 179 249 177 196 166 187 140 189 93 191 78 179 72 211 49 209 48 181 37 149 25 120 25 89 45 72 103 84 179 75 198 76 252 64 272 81 293 103 285 121 255 121 242 118 224 167
Polygon -7500403 true true 73 210 86 251 62 249 48 208
Polygon -7500403 true true 25 114 16 195 9 204 23 213 25 200 39 123

cylinder
false
0
Circle -7500403 true true 0 0 300

dot
false
0
Circle -7500403 true true 90 90 120

face happy
false
0
Circle -7500403 true true 8 8 285
Circle -16777216 true false 60 75 60
Circle -16777216 true false 180 75 60
Polygon -16777216 true false 150 255 90 239 62 213 47 191 67 179 90 203 109 218 150 225 192 218 210 203 227 181 251 194 236 217 212 240

face neutral
false
0
Circle -7500403 true true 8 7 285
Circle -16777216 true false 60 75 60
Circle -16777216 true false 180 75 60
Rectangle -16777216 true false 60 195 240 225

face sad
false
0
Circle -7500403 true true 8 8 285
Circle -16777216 true false 60 75 60
Circle -16777216 true false 180 75 60
Polygon -16777216 true false 150 168 90 184 62 210 47 232 67 244 90 220 109 205 150 198 192 205 210 220 227 242 251 229 236 206 212 183

fish
false
0
Polygon -1 true false 44 131 21 87 15 86 0 120 15 150 0 180 13 214 20 212 45 166
Polygon -1 true false 135 195 119 235 95 218 76 210 46 204 60 165
Polygon -1 true false 75 45 83 77 71 103 86 114 166 78 135 60
Polygon -7500403 true true 30 136 151 77 226 81 280 119 292 146 292 160 287 170 270 195 195 210 151 212 30 166
Circle -16777216 true false 215 106 30

flag
false
0
Rectangle -7500403 true true 60 15 75 300
Polygon -7500403 true true 90 150 270 90 90 30
Line -7500403 true 75 135 90 135
Line -7500403 true 75 45 90 45

flower
false
0
Polygon -10899396 true false 135 120 165 165 180 210 180 240 150 300 165 300 195 240 195 195 165 135
Circle -7500403 true true 85 132 38
Circle -7500403 true true 130 147 38
Circle -7500403 true true 192 85 38
Circle -7500403 true true 85 40 38
Circle -7500403 true true 177 40 38
Circle -7500403 true true 177 132 38
Circle -7500403 true true 70 85 38
Circle -7500403 true true 130 25 38
Circle -7500403 true true 96 51 108
Circle -16777216 true false 113 68 74
Polygon -10899396 true false 189 233 219 188 249 173 279 188 234 218
Polygon -10899396 true false 180 255 150 210 105 210 75 240 135 240

house
false
0
Rectangle -7500403 true true 45 120 255 285
Rectangle -16777216 true false 120 210 180 285
Polygon -7500403 true true 15 120 150 15 285 120
Line -16777216 false 30 120 270 120

leaf
false
0
Polygon -7500403 true true 150 210 135 195 120 210 60 210 30 195 60 180 60 165 15 135 30 120 15 105 40 104 45 90 60 90 90 105 105 120 120 120 105 60 120 60 135 30 150 15 165 30 180 60 195 60 180 120 195 120 210 105 240 90 255 90 263 104 285 105 270 120 285 135 240 165 240 180 270 195 240 210 180 210 165 195
Polygon -7500403 true true 135 195 135 240 120 255 105 255 105 285 135 285 165 240 165 195

line
true
0
Line -7500403 true 150 0 150 300

line half
true
0
Line -7500403 true 150 0 150 150

mouse side
false
0
Polygon -7500403 true true 38 162 24 165 19 174 22 192 47 213 90 225 135 230 161 240 178 262 150 246 117 238 73 232 36 220 11 196 7 171 15 153 37 146 46 145
Polygon -7500403 true true 289 142 271 165 237 164 217 185 235 192 254 192 259 199 245 200 248 203 226 199 200 194 155 195 122 185 84 187 91 195 82 192 83 201 72 190 67 199 62 185 46 183 36 165 40 134 57 115 74 106 60 109 90 97 112 94 92 93 130 86 154 88 134 81 183 90 197 94 183 86 212 95 211 88 224 83 235 88 248 97 246 90 257 107 255 97 270 120
Polygon -16777216 true false 234 100 220 96 210 100 214 111 228 116 239 115
Circle -16777216 true false 246 117 20
Line -7500403 true 270 153 282 174
Line -7500403 true 272 153 255 173
Line -7500403 true 269 156 268 177

pentagon
false
0
Polygon -7500403 true true 150 15 15 120 60 285 240 285 285 120

person
false
0
Circle -7500403 true true 110 5 80
Polygon -7500403 true true 105 90 120 195 90 285 105 300 135 300 150 225 165 300 195 300 210 285 180 195 195 90
Rectangle -7500403 true true 127 79 172 94
Polygon -7500403 true true 195 90 240 150 225 180 165 105
Polygon -7500403 true true 105 90 60 150 75 180 135 105

plant
false
0
Rectangle -7500403 true true 135 90 165 300
Polygon -7500403 true true 135 255 90 210 45 195 75 255 135 285
Polygon -7500403 true true 165 255 210 210 255 195 225 255 165 285
Polygon -7500403 true true 135 180 90 135 45 120 75 180 135 210
Polygon -7500403 true true 165 180 165 210 225 180 255 120 210 135
Polygon -7500403 true true 135 105 90 60 45 45 75 105 135 135
Polygon -7500403 true true 165 105 165 135 225 105 255 45 210 60
Polygon -7500403 true true 135 90 120 45 150 15 180 45 165 90

sheep
false
15
Circle -1 true true 203 65 88
Circle -1 true true 70 65 162
Circle -1 true true 150 105 120
Polygon -7500403 true false 218 120 240 165 255 165 278 120
Circle -7500403 true false 214 72 67
Rectangle -1 true true 164 223 179 298
Polygon -1 true true 45 285 30 285 30 240 15 195 45 210
Circle -1 true true 3 83 150
Rectangle -1 true true 65 221 80 296
Polygon -1 true true 195 285 210 285 210 240 240 210 195 210
Polygon -7500403 true false 276 85 285 105 302 99 294 83
Polygon -7500403 true false 219 85 210 105 193 99 201 83

square
false
0
Rectangle -7500403 true true 30 30 270 270

square 2
false
0
Rectangle -7500403 true true 30 30 270 270
Rectangle -16777216 true false 60 60 240 240

star
false
0
Polygon -7500403 true true 151 1 185 108 298 108 207 175 242 282 151 216 59 282 94 175 3 108 116 108

target
false
0
Circle -7500403 true true 0 0 300
Circle -16777216 true false 30 30 240
Circle -7500403 true true 60 60 180
Circle -16777216 true false 90 90 120
Circle -7500403 true true 120 120 60

tree
false
0
Circle -7500403 true true 118 3 94
Rectangle -6459832 true false 120 195 180 300
Circle -7500403 true true 65 21 108
Circle -7500403 true true 116 41 127
Circle -7500403 true true 45 90 120
Circle -7500403 true true 104 74 152

triangle
false
0
Polygon -7500403 true true 150 30 15 255 285 255

triangle 2
false
0
Polygon -7500403 true true 150 30 15 255 285 255
Polygon -16777216 true false 151 99 225 223 75 224

truck
false
0
Rectangle -7500403 true true 4 45 195 187
Polygon -7500403 true true 296 193 296 150 259 134 244 104 208 104 207 194
Rectangle -1 true false 195 60 195 105
Polygon -16777216 true false 238 112 252 141 219 141 218 112
Circle -16777216 true false 234 174 42
Rectangle -7500403 true true 181 185 214 194
Circle -16777216 true false 144 174 42
Circle -16777216 true false 24 174 42
Circle -7500403 false true 24 174 42
Circle -7500403 false true 144 174 42
Circle -7500403 false true 234 174 42

turtle
true
0
Polygon -10899396 true false 215 204 240 233 246 254 228 266 215 252 193 210
Polygon -10899396 true false 195 90 225 75 245 75 260 89 269 108 261 124 240 105 225 105 210 105
Polygon -10899396 true false 105 90 75 75 55 75 40 89 31 108 39 124 60 105 75 105 90 105
Polygon -10899396 true false 132 85 134 64 107 51 108 17 150 2 192 18 192 52 169 65 172 87
Polygon -10899396 true false 85 204 60 233 54 254 72 266 85 252 107 210
Polygon -7500403 true true 119 75 179 75 209 101 224 135 220 225 175 261 128 261 81 224 74 135 88 99

wheel
false
0
Circle -7500403 true true 3 3 294
Circle -16777216 true false 30 30 240
Line -7500403 true 150 285 150 15
Line -7500403 true 15 150 285 150
Circle -7500403 true true 120 120 60
Line -7500403 true 216 40 79 269
Line -7500403 true 40 84 269 221
Line -7500403 true 40 216 269 79
Line -7500403 true 84 40 221 269

wolf
false
0
Polygon -16777216 true false 253 133 245 131 245 133
Polygon -7500403 true true 2 194 13 197 30 191 38 193 38 205 20 226 20 257 27 265 38 266 40 260 31 253 31 230 60 206 68 198 75 209 66 228 65 243 82 261 84 268 100 267 103 261 77 239 79 231 100 207 98 196 119 201 143 202 160 195 166 210 172 213 173 238 167 251 160 248 154 265 169 264 178 247 186 240 198 260 200 271 217 271 219 262 207 258 195 230 192 198 210 184 227 164 242 144 259 145 284 151 277 141 293 140 299 134 297 127 273 119 270 105
Polygon -7500403 true true -1 195 14 180 36 166 40 153 53 140 82 131 134 133 159 126 188 115 227 108 236 102 238 98 268 86 269 92 281 87 269 103 269 113

x
false
0
Polygon -7500403 true true 270 75 225 30 30 225 75 270
Polygon -7500403 true true 30 75 75 30 270 225 225 270

@#$#@#$#@
NetLogo 5.0.5
@#$#@#$#@
@#$#@#$#@
@#$#@#$#@
@#$#@#$#@
@#$#@#$#@
default
0.0
-0.2 0 0.0 1.0
0.0 1 1.0 0.0
0.2 0 0.0 1.0
link direction
true
0
Line -7500403 true 150 150 90 180
Line -7500403 true 150 150 210 180

@#$#@#$#@
0
@#$#@#$#@
